# Supplementary material for: Semaglutide and High-Intensity Interval Exercise Attenuate Cognitive Impairment in Type 2 Diabetic Mice via BDNF Modulation
Source: Brain Sci. 2025 May 1;15(5):480. doi: 10.3390/brainsci15050480 (PMC12109977; doi:10.3390/brainsci15050480)
Supplement: Supplementary file 1 [file brainsci-15-00480-s001.zip]

Archive with 1 entries (1 files):
- brainsci-3566528-supplementary.pdf
